# Supplementary material for: Plg-RKT Expression in Human Breast Cancer Tissues
Source: Biomolecules. 2022 Mar 26;12(4):503. doi: 10.3390/biom12040503 (PMC9028288; doi:10.3390/biom12040503)
Supplement: Supplementary file 1 [file biomolecules-12-00503-s001.zip]

Archive with 1 entries (1 files):
- biomolecules-1635195-supplementary.pdf
